# Supplementary material for: COL5A1 rs12722 polymorphism is not associated with passive muscle stiffness and sports-related muscle injury in Japanese athletes
Source: BMC Med Genet. 2019 Dec 2;20:192. doi: 10.1186/s12881-019-0928-2 (PMC6889657; doi:10.1186/s12881-019-0928-2)
Supplement: Supplementary file 1 — Additional file 1: Table S1. Participant characteristics by COL5A1 genotype in men and women of Study 1. [file 12881_2019_928_MOESM1_ESM.xlsx]

## Sheet: Supplemental Table 1
Supplemetal Table 1. Participant characteristics by COL5A1 genotype in men and women of Study 1
	CC	TC	TT	Unadjusted/adjusted* P value
				T-dominant (TT+TC vs. CC)	T-recessive (TT vs. TC+CC)	Additive (TT vs. TC vs. CC)
Men
n	154	71	6
Age, years	20.6 ± 1.8	20.9 ± 2.4	19.7 ± 1.9	0.596	0.2182	0.8385
Height, cm	174.0 ± 6.7	174.4 ± 6.3	170.7 ± 6.8	0.863	0.211	0.9782
Body mass, kg	68.0 ± 9.8	69.9 ± 14.4	61.8 ± 9.0	0.4077	0.1505	0.6651
PSLR ROM, degree	78.0 ± 14.3	76.4 ± 15.8	81.2 ± 12.8	0.5525/0.6011	0.5447/0.4639	0.5762/0.8069
SR ROM, cm	8.3 ± 9.3	7.8 ± 10.3	13.6 ± 7.1	0.9968/0.9143	0.1657/0.1339	0.7671/0.5863
Shear modulus, kPa
Biceps femoris	19.6 ± 7.5	19.9 ± 7.0	21.9 ± 2.5	0.6550/0.6971	0.4788/0.4913	0.4345/0.5808
Semitendinosus	27.3 ± 8.8	27.4 ± 9.2	29.6 ± 16.3	0.8180/0.8759	0.5358/0.5603	0.8930/0.7541
Semimembranosus	42.8 ± 17.4	41.9 ± 18.2	42.5 ± 6.5	0.7432/0.6206	0.9925/0.9183	0.6935/0.6397
Stretch, % yes	74.5	73.2	66.7	0.7714	0.6821	0.7035
Women
n	99	29	4
Age, years	20.2 ± 1.9	20.3 ± 2.2	19.3 ± 1.0	0.8767	-	-
Height, cm	161.2 ± 6.7	161.3 ± 6.3	159.9 ± 3.0	0.9339	-	-
Body mass, kg	56.6 ± 7.7	57.2 ± 5.6	60.6 ± 4.1	0.4777	-	-
PSLR ROM, degree	91.8 ± 20.0	92.1 ± 15.4	86.7 ± 12.2	0.9315/0.9549	-	-
SR ROM, cm	13.8 ± 8.4	14.6 ± 8.1	13.1 ± 8.2	0.7014/0.4436	-	-
Shear modulus, kPa
Biceps femoris	20.1 ± 6.3	19.6 ± 7.0	23.0 ± 4.9	0.9632/0.9879	-	-
Semitendinosus	22.8 ± 6.3	22.6 ± 7.0	25.2 ± 6.3	0.9359/0.8025	-	-
Semimembranosus	36.2 ± 14.9	37.0 ± 13.6	28.2 ± 0.2	0.9735/0.9088	-	-
Stretch, % yes	83.8	69	100	0.1583	-	-
Values are presented as the mean ± SD unless noted otherwise.
*For PSLR, SR and muscle shear modulus, adjusted for regular stretching.
